# Supplementary material for: Spontaneous Flora as Reservoir for the Survival and Spread of the Almond Anthracnose Pathogen (Colletotrichum godetiae) in Intensive Almond Orchards
Source: Plants (Basel). 2025 Jun 9;14(12):1762. doi: 10.3390/plants14121762 (PMC12196587; doi:10.3390/plants14121762)
Supplement: Supplementary file 1 [file plants-14-01762-s001.zip]

Archive with 1 entries (1 files):
- plants-3589199-supplementary.xlsx
