# Supplementary material for: Spontaneous Flora as Reservoir for the Survival and Spread of the Almond Anthracnose Pathogen (Colletotrichum godetiae) in Intensive Almond Orchards
Source: Plants (Basel). 2025 Jun 9;14(12):1762. doi: 10.3390/plants14121762 (PMC12196587; doi:10.3390/plants14121762)
Supplement: Supplementary file 1 [file plants-14-01762-s001.zip › plants-3589199-supplementary.xlsx]

## Sheet: Supplementary table 1
Spontaneous Flora as Reservoir for the Survival and Spread of the Almond Anthracnose pathogen (Colletotrichum godetiae) in Intensive Almond Orchards
Supplementary Table 1. List of herbaceous plant species available on Flora-on [35] and the respective percentage of their presence in the geographical area covered by the almond orchards in the districts of Beja, Évora, Portalegre and Setúbal, which comprise the Alentejo region of Portugal.
Botanical family	Species	Beja (%)	Évora (%)	Portalegre (%)	Setúbal (%)	Total number of reports (%)
Amaranthaceae	Chenopodium album	4.2	2.2	8.3	11.8	5.1
Amaranthaceae	Chenopodium ambrosioides	0	6.5	8.3	0	3.2
Amaryllidaceae	Allium neapolitanum	12.7	2.2	16.7	5.9	9.5
Amaryllidaceae	Allium nigrum	4.2	10.9	4.2	5.9	6.3
Amaryllidaceae	Allium roseum	31	13	12.5	17.6	21.5
Amaryllidaceae	Leucojum autumnale	39.4	28.3	16.7	35.3	30.4
Amaryllidaceae	Narcissus papyraceus	16.9	4.3	0	23.5	10.8
Amaryllidaceae	Narcissus serotinus	26.8	13	4.2	0	16.5
Apiaceae	Ammi majus	8.5	4.3	4.2	0	5.7
Apiaceae	Bupleurum lancifolium	26.8	6.5	4.2	0	15.2
Apiaceae	Bupleurum rigidum	4.2	2.2	0	23.5	5.1
Apiaceae	Cachrys sicula	12.7	8.7	16.7	0	10.8
Apiaceae	Daucus carota	57.7	45.7	29.2	52.9	49.4
Apiaceae	Daucus crinitus	21.1	4.3	16.7	29.4	16.5
Apiaceae	Daucus muricatus	43.7	13	4.2	17.6	25.9
Apiaceae	Elaeoselinum foetidum	40.8	23.9	12.5	17.6	27.2
Apiaceae	Eryngium campestre	46.5	41.3	33.3	23.5	39.2
Apiaceae	Eryngium tenue	5.6	0	8.3	5.9	4.4
Apiaceae	Ferula communis	21.1	32.6	25	17.6	23.4
Apiaceae	Foeniculum vulgare	62	56.5	58.3	64.7	57
Apiaceae	Prangos trifida	11.3	4.3	4.2	0	7
Apiaceae	Ridolfia segetum	35.2	13	8.3	17.6	22.2
Apiaceae	Scandix pecten-veneris	56.3	17.4	37.5	23.5	38
Apiaceae	Smyrnium olusatrum	31	28.3	20.8	29.4	27.2
Apiaceae	Thapsia transtagana	46.5	23.9	16.7	17.6	30.4
Apiaceae	Thapsia villosa	39.4	30.4	29.2	47.1	35.4
Apiaceae	Torilis arvensis	18.3	23.9	58.3	17.6	24.7
Apiaceae	Torilis japonica	15.5	4.3	0	0	8.2
Apiaceae	Torilis nodosa	36.6	4.3	12.5	17.6	21.5
Araceae	Arisarum simorrhinum	63.4	43.5	37.5	29.4	50
Araceae	Arum italicum	35.2	39.1	20.8	41.2	34.8
Araceae	Biarum mendax	19.7	6.5	4.2	0	12
Aristolochiaceae	Aristolochia paucinervis	39.4	30.4	45.8	29.4	36.7
Asparagaceae	Bellevalia trifoliata	5.6	0	0	0	2.5
Asparagaceae	Hyacinthoides hispanica	11.3	10.9	16.7	5.9	11.4
Asparagaceae	Hyacinthoides vicentina	9.9	13	0	29.4	10.8
Asparagaceae	Muscari comosum	46.5	34.8	37.5	29.4	39.2
Asparagaceae	Muscari neglectum	9.9	2.2	4.2	0	5.7
Asparagaceae	Ornithogalum narbonense	45.1	13	8.3	11.8	26.6
Asparagaceae	Ornithogalum orthophyllum	15.5	13	16.7	0	13.3
Asteraceae	Achillea ageratum	9.9	4.3	4.2	17.6	8.2
Asteraceae	Anacyclus radiatus	18.3	6.5	8.3	23.5	13.9
Asteraceae	Andryala integrifolia	33.8	43.5	37.5	35.3	37.3
Asteraceae	Andryala laxiflora	31	21.7	12.5	0	22.2
Asteraceae	Anthemis arvensis	5.6	8.7	0	0	5.1
Asteraceae	Asteriscus aquaticus	21.1	4.3	8.3	11.8	13.3
Asteraceae	Bellis annua	23.9	10.9	4.2	17.6	16.5
Asteraceae	Bellis sylvestris	23.9	13	4.2	35.3	17.7
Asteraceae	Calendula arvensis	74.6	52.2	54.2	52.9	62.7
Asteraceae	Carduncellus caeruleus	14.1	2.2	8.3	17.6	10.1
Asteraceae	Carduus tenuiflorus	28.2	23.9	41.7	17.6	27.8
Asteraceae	Carlina hispanica	39.4	30.4	45.8	58.8	39.9
Asteraceae	Carlina racemosa	35.2	43.5	16.7	41.2	35.4
Asteraceae	Carthamus lanatus	26.8	10.9	12.5	23.5	19.6
Asteraceae	Catananche lutea	1.4	0	8.3	5.9	2.5
Asteraceae	Centaurea calcitrapa	12.7	2.2	12.5	11.8	9.5
Asteraceae	Centaurea melitensis	38	6.5	12.5	17.6	22.8
Asteraceae	Centaurea ornata	14.1	0	12.5	11.8	9.5
Asteraceae	Centaurea pullata	42.3	26.1	16.7	23.5	31.6
Asteraceae	Chamaemelum fuscatum	54.9	37	16.7	41.2	42.4
Asteraceae	Chamaemelum mixtum	45.1	39.1	16.7	29.4	37.3
Asteraceae	Chondrilla juncea	5.6	6.5	25	35.3	12
Asteraceae	Cichorium endivia	18.3	10.9	4.2	0	12
Asteraceae	Cichorium intybus	22.5	21.7	45.8	41.2	27.8
Asteraceae	Coleostephus myconis	40.8	32.6	20.8	41.2	35.4
Asteraceae	Conyza bonariensis	1.4	4.3	8.3	5.9	3.8
Asteraceae	Conyza canadensis	2.8	2.2	4.2	11.8	3.8
Asteraceae	Conyza sumatrensis	0	6.5	33.3	11.8	8.2
Asteraceae	Crepis capillaris	45.1	17.4	29.2	41.2	34.2
Asteraceae	Crepis foetida	12.7	4.3	8.3	0	8.2
Asteraceae	Crepis vesicaria	69	50.5	41.7	47.1	57
Asteraceae	Crupina vulgaris	11.3	0	12.5	0	7
Asteraceae	Cynara cardunculus	36.6	17.4	25	23.5	27.8
Asteraceae	Cynara humilis	53.5	43.5	29.2	52.9	46.8
Asteraceae	Dittrichia graveolens	5.6	6.5	4.2	17.6	7
Asteraceae	Dittrichia viscosa	43.7	30.4	29.2	82.4	39.9
Asteraceae	Echinops strigosus	36.6	4.3	16.7	23.5	21.5
Asteraceae	Filago pyramidata	32.4	13	4.2	5.9	19
Asteraceae	Galactites tomentosus	53.5	54.3	41.7	64.7	51.3
Asteraceae	Hedypnois cretica	52.1	39.1	37.5	41.2	43.7
Asteraceae	Helichrysum stoechas	38	15.2	37.5	41.2	30.4
Asteraceae	Hypochaeris glabra	56.3	34.8	25	41.2	42.4
Asteraceae	Hypochaeris radicata	14.1	23.9	37.5	41.2	23.4
Asteraceae	Lactuca serriola	26.8	17.4	50	0	23.4
Asteraceae	Leontodon taraxacoides	57.7	47.8	29.2	35.3	46.8
Asteraceae	Leontodon tuberosus	32.4	26.1	12.5	47.1	27.2
Asteraceae	Logfia gallica	31	15.2	12.5	23.5	22.8
Asteraceae	Mantisalca salmantica	29.6	15.2	37.5	11.8	24.1
Asteraceae	Notobasis syriaca	22.5	15.2	20.8	23.5	20.3
Asteraceae	Otospermum glabrum	4.2	0	0	0	1.9
Asteraceae	Pallenis spinosa	54.9	26.1	20.8	58.8	38.6
Asteraceae	Phagnalon saxatile	49.3	41.3	50	52.9	45.6
Asteraceae	Picnomon acarna	14.1	10.9	8.3	5.9	11.4
Asteraceae	Picris echioides	23.9	8.7	12.5	17.6	16.5
Asteraceae	Picris spinifera	18.3	10.9	4.2	29.4	14.6
Asteraceae	Pulicaria odora	22.5	23.9	12.5	64.7	25.3
Asteraceae	Pulicaria paludosa	40.8	32.6	16.7	35.3	33.5
Asteraceae	Reichardia intermedia	46.5	17.4	25	17.6	31.6
Asteraceae	Reichardia picroides	11.3	15.2	4.2	64.7	15.8
Asteraceae	Rhagadiolus stellatus	50.7	56.5	12.5	5.9	22.8
Asteraceae	Scolymus hispanicus	29.6	21.7	20.8	29.4	24.7
Asteraceae	Scolymus maculatus	47.9	19.6	16.7	35.3	31.6
Asteraceae	Scorzonera hispanica	35.2	15.2	16.7	5.9	23.4
Asteraceae	Scorzonera laciniata	26.8	10.9	12.5	5.9	17.7
Asteraceae	Senecio jacobaea	32.4	50	29.2	47.1	36.7
Asteraceae	Senecio vulgaris	56.3	43.5	33.3	52.9	45.6
Asteraceae	Silybum marianum	32.4	19.6	37.5	29.4	26.6
Asteraceae	Sonchus asper	21.1	13	16.7	17.6	17.1
Asteraceae	Sonchus oleraceus	54.9	43.5	58.3	58.8	51.3
Asteraceae	Taraxacum officinale	30.3	0	0	27.8	13.5
Asteraceae	Tolpis umbellata	5.6	2.2	0	11.8	4.4
Asteraceae	Tragopogon hybridus	29.6	15.2	16.7	23.5	22.8
Asteraceae	Urospermum picroides	49.3	45.7	41.7	47.1	45.6
Asteraceae	Xanthium strumarium	9.9	8.7	12.5	5.9	9.5
Boraginaceae	Anchusa azurea	42.3	28.3	16.7	17.6	31.6
Boraginaceae	Anchusa undulata	19.7	28.3	25	11.8	22.2
Boraginaceae	Borago officinalis	18.3	8.7	12.5	11.8	13.9
Boraginaceae	Buglossoides arvensis	22.5	6.5	8.3	11.8	14.6
Boraginaceae	Cerinthe major	14.1	2.2	4.2	5.9	8.2
Boraginaceae	Cynoglossum creticum	23.9	2.2	8.3	17.6	14.6
Boraginaceae	Echium plantagineum	57.7	56.5	41.7	58.8	53.8
Boraginaceae	Heliotropium europaeum	26.8	15.2	20.8	23.5	20.9
Boraginaceae	Neatostema apulum	19.7	10.9	0	17.6	13.3
Boraginaceae	Nonea vesicaria	39.4	8.7	16.7	11.8	22.8
Brassicaceae	Alyssum simplex	19.7	2.2	8.3	11.8	12
Brassicaceae	Arabidopsis thaliana	8.5	8.7	20.8	11.8	10.8
Brassicaceae	Biscutella auriculata	15.5	2.2	12.5	0	9.5
Brassicaceae	Brassica barrelieri	9.9	10.9	12.5	5.9	10.1
Brassicaceae	Capsella bursa-pastoris	22.5	39.1	33.3	17.6	28.5
Brassicaceae	Cardamine hirsuta	19.7	15.2	25	23.5	19.6
Brassicaceae	Diplotaxis catholica	35.2	34.8	25	17.6	29.7
Brassicaceae	Hirschfeldia incana	14.1	19.6	16.7	5.9	13.9
Brassicaceae	Raphanus raphanistrum	40.8	32.6	29.2	35.3	34.2
Brassicaceae	Rapistrum rugosum	39.4	13	8.3	17.6	24.7
Brassicaceae	Sinapis alba	5.6	17.4	20.8	11.8	12
Brassicaceae	Sisymbrium officinale	19.7	13	16.7	17.6	15.8
Brassicaceae	Thlaspi perfoliatum	28.2	2.2	12.5	11.8	16.5
Campanulaceae	Campanula erinus	43.7	26.1	29.2	17.6	33.5
Campanulaceae	Campanula lusitanica	23.9	32.6	29.2	23.5	27.2
Campanulaceae	Jasione montana	36.6	23.9	25	47.1	31.6
Campanulaceae	Legousia hybrida	16.9	4.3	0	0	8.9
Caryophyllaceae	Arenaria leptoclados	5.6	0	4.2	5.9	3.8
Caryophyllaceae	Cerastium glomeratum	40.8	34.8	41.7	29.4	38
Caryophyllaceae	Chaetonychia cymosa	16.9	13	4.2	23.5	14.6
Caryophyllaceae	Moenchia erecta	7	13	16.7	17.6	10.8
Caryophyllaceae	Paronychia argentea	35.2	19.6	33.3	47.1	31
Caryophyllaceae	Paronychia echinulata	19.7	10.9	4.2	11.8	13.9
Caryophyllaceae	Petrorhagia nanteuilii	22.5	6.5	29.2	23.5	19
Caryophyllaceae	Sagina apetala	19.7	4.3	16.7	5.9	13.3
Caryophyllaceae	Silene colorata	49.3	41.3	45.8	23.5	42.4
Caryophyllaceae	Silene fuscata	8.5	2.2	4.2	5.9	5.7
Caryophyllaceae	Silene gallica	52.1	47.8	33.3	41.2	44.9
Caryophyllaceae	Silene nocturna	16.9	4.3	8.3	5.9	10.8
Caryophyllaceae	Silene rubella	25.4	2.2	12.5	0	13.9
Caryophyllaceae	Silene scabriflora	8.5	13	4.2	23.5	10.8
Caryophyllaceae	Silene vulgaris	23.9	6.5	20.8	23.5	18.4
Caryophyllaceae	Spergula arvensis	31	30.4	12.5	35.3	26.6
Caryophyllaceae	Spergularia purpurea	28.2	26.1	16.7	11.8	14.1
Caryophyllaceae	Stellaria media	25.4	24.8	37.5	35.3	30.4
Caryophyllaceae	Velezia rigida	11.3	8.7	4.2	5.9	8.9
Cistaceae	Cistus albidus	31	4.3	16.7	11.8	19
Cistaceae	Cistus crispus	43.7	58.7	33.3	76.5	50
Cistaceae	Cistus salviifolius	49.3	52.2	37.5	88.2	52.5
Cistaceae	Helianthemum ledifolium	21.1	4.3	4.2	11.8	12.7
Cistaceae	Helianthemum salicifolium	9.9	4.3	8.3	5.9	7
Cistaceae	Tuberaria guttata	33.8	37	29.2	58.8	36.7
Convolvulaceae	Convolvulus althaeoides	46.5	21.7	25	35.3	34.8
Convolvulaceae	Convolvulus arvensis	40.8	26.1	41.7	29.4	35.4
Convolvulaceae	Convolvulus humilis	15.5	8.7	4.2	5.9	10.8
Convolvulaceae	Convolvulus meonanthus	15.5	6.5	4.2	0	9.5
Convolvulaceae	Convolvulus tricolor	21.1	0	4.2	11.8	11.4
Cucurbitaceae	Ecballium elaterium	9.9	10.9	8.3	11.8	10.1
Dipsacaceae	Dipsacus comosus	25.4	19.6	4.2	29.4	19.6
Dipsacaceae	Lomelosia simplex	26.8	6.5	12.5	0	15.8
Dipsacaceae	Scabiosa atropurpurea	49.3	32.6	37.5	35.3	39.2
Equisetaceae	Equisetum ramosissimum	9.9	13	12.5	11.8	10.8
Euphorbiaceae	Chrozophora tinctoria	21.1	2.2	4.2	5.9	11.4
Euphorbiaceae	Euphorbia exigua	52.1	21.7	20.8	17.6	34.2
Euphorbiaceae	Euphorbia helioscopia	42.3	21.7	33.3	35.3	32.3
Euphorbiaceae	Euphorbia peplus	26.8	6.5	12.5	29.4	18.4
Euphorbiaceae	Euphorbia pterococca	42.3	6.5	20.8	17.6	25.3
Fabaceae	Astragalus hamosus	19.7	2.2	12.5	11.8	12.7
Fabaceae	Astragalus pelecinus	21.1	19.6	16.7	11.8	19
Fabaceae	Coronilla repanda	14.1	4.3	8.3	11.8	10.1
Fabaceae	Coronilla scorpioides	33.8	10.9	8.3	5.9	20.3
Fabaceae	Dorycnopsis gerardi	11.3	8.7	8.3	11.8	10.1
Fabaceae	Erophaca baetica	32.4	28.3	4.2	29.4	26.6
Fabaceae	Hymenocarpos lotoides	25.4	34.8	29.2	11.8	26.6
Fabaceae	Lathyrus angulatus	33.8	32.6	16.7	23.5	29.1
Fabaceae	Lathyrus annuus	33.8	17.4	8.3	23.5	24.1
Fabaceae	Lathyrus cicera	33.8	10.9	12.5	11.8	21.5
Fabaceae	Lathyrus clymenum	32.4	28.3	33.3	23.5	29.7
Fabaceae	Lathyrus ochrus	32.4	8.7	4.2	35.3	20.9
Fabaceae	Lathyrus tingitanus	4.2	34.8	8.3	11.8	14.6
Fabaceae	Lotus conimbricensis	29.6	17.4	4.2	11.8	19
Fabaceae	Lotus hispidus	11.3	6.5	4.2	5.9	8.2
Fabaceae	Lotus parviflorus	15.5	15.2	0	11.8	12
Fabaceae	Lupinus angustifolius	33.8	34.8	37.5	35.3	34.2
Fabaceae	Lupinus luteus	12.7	21.7	20.8	11.8	15.8
Fabaceae	Lupinus micranthus	9.9	4.3	0	5.9	5.7
Fabaceae	Medicago arabica	1.4	8.7	16.7	5.9	6.3
Fabaceae	Medicago doliata	33.8	13	12.5	5.9	21.5
Fabaceae	Medicago orbicularis	31	2.2	0	11.8	15.2
Fabaceae	Medicago polymorpha	43.7	39.1	45.8	29.4	38.6
Fabaceae	Medicago rigidula	12.7	2.2	8.3	0	7.6
Fabaceae	Medicago sativa	0	2.2	0	5.9	1.3
Fabaceae	Medicago scutellata	5.6	0	0	0	2.5
Fabaceae	Medicago truncatula	9.9	2.2	12.5	5.9	7.6
Fabaceae	Melilotus indicus	1.4	2.2	8.3	0	2.5
Fabaceae	Ononis mitissima	16.9	4.3	0	11.8	10.1
Fabaceae	Ononis pubescens	21.1	8.7	16.7	11.8	15.8
Fabaceae	Ononis spinosa	21.1	8.7	16.7	5.9	15.2
Fabaceae	Ononis viscosa	14.1	0	8.3	11.8	8.9
Fabaceae	Ornithopus compressus	52.1	52.2	25	29.4	43.7
Fabaceae	Ornithopus pinnatus	25.4	21.7	8.3	17.6	20.9
Fabaceae	Pisum sativum	8.5	8.7	4.2	0	6.3
Fabaceae	Scorpiurus muricatus	15.5	13	4.2	5.9	12
Fabaceae	Scorpiurus sulcatus	39.4	10.9	12.5	17.6	24.1
Fabaceae	Scorpiurus vermiculatus	32.4	21.7	12.5	35.3	25.3
Fabaceae	Trifolium arvense	31	30.4	25	5.9	26.6
Fabaceae	Trifolium campestre	52.1	30.4	25	29.4	38
Fabaceae	Trifolium glomeratum	29.6	15.2	16.7	11.8	20.9
Fabaceae	Trifolium lappaceum	14.1	6.5	4.2	17.6	10.8
Fabaceae	Trifolium pratense	1.4	2.2	16.7	11.8	4.4
Fabaceae	Trifolium repens	18.3	17.4	25	35.3	20.9
Fabaceae	Trifolium resupinatum	29.6	13	25	17.6	22.2
Fabaceae	Trifolium stellatum	52.1	28.3	37.5	29.4	40.5
Fabaceae	Trifolium subterraneum	22.5	17.4	25	11.8	19.6
Fabaceae	Trifolium tomentosum	26.8	10.9	29.2	5.9	20.3
Fabaceae	Trifolium vesiculosum	1.4	6.5	0	5.9	3.2
Fabaceae	Trigonella monspeliaca	16.9	4.3	8.3	0	10.1
Fabaceae	Tripodion tetraphyllum	22.5	2.2	16.7	5.9	13.9
Fabaceae	Vicia angustifolia	7	6.5	16.7	17.6	9.5
Fabaceae	Vicia benghalensis	19.7	19.6	25	17.6	19.6
Fabaceae	Vicia lutea	52.1	34.8	41.7	23.5	42.4
Fabaceae	Vicia sativa	26.8	17.4	33.3	23.5	24.1
Gentianaceae	Blackstonia acuminata	11.3	8.7	0	5.9	8.2
Gentianaceae	Blackstonia perfoliata	8.5	2.2	8.3	5.9	7.6
Gentianaceae	Centaurium maritimum	21.1	13	8.3	11.8	15.8
Gentianaceae	Centaurium pulchellum	8.5	10.9	0	0	7
Geraniaceae	Erodium botrys	31	23.9	8.3	41.2	25.3
Geraniaceae	Erodium malacoides	29.6	8.7	12.5	23.5	20.3
Geraniaceae	Erodium moschatum	43.7	39.1	37.5	41.2	39.2
Geraniaceae	Geranium dissectum	39.4	19.6	25	41.2	31
Geraniaceae	Geranium molle	45.1	58.7	41.7	58.8	47.5
Geraniaceae	Geranium purpureum	39.4	54.3	50	47.1	43
Geraniaceae	Geranium rotundifolium	22.5	10.9	8.3	35.3	18.4
Hypericaceae	Hypericum perfoliatum	9.9	6.5	4.2	11.8	7.6
Hypericaceae	Hypericum perforatum	15.5	15.2	41.7	23.5	19.6
Iridaceae	Gladiolus illyricus	32.4	10.9	12.5	23.5	21.5
Iridaceae	Gladiolus italicus	53.5	10.9	8.3	17.6	24.1
Iridaceae	Gynandriris sisyrinchium	47.9	47.8	12.5	35.3	38.6
Iridaceae	Iris planifolia	15.5	6.5	12.5	5.9	11.4
Iridaceae	Iris xiphium	31	28.3	8.3	11.8	24.1
Juncaceae	Juncus acutiflorus	4.2	4.3	4.2	0	3.8
Juncaceae	Juncus bufonius	22.5	21.7	16.7	11.8	19.6
Lamiaceae	Ajuga iva	25.4	13	4.2	11.8	17.1
Lamiaceae	Calamintha nepeta	23.9	37	25	64.7	32.3
Lamiaceae	Cleonia lusitanica	22.5	17.4	8.3	5.9	17.1
Lamiaceae	Lamium amplexicaule	28.2	10.9	33.3	17.6	22.2
Lamiaceae	Lamium purpureum	8.5	17.4	33.3	11.8	14.6
Lamiaceae	Lavandula pedunculata	26.8	34.8	41.7	17.6	29.7
Lamiaceae	Lavandula stoechas	46.5	45.7	25	70.6	42.4
Lamiaceae	Mentha pulegium	35.2	30.4	33.3	47.1	33.5
Lamiaceae	Phlomis herba-venti	15.5	17.4	20.8	5.9	15.8
Lamiaceae	Phlomis lychnitis	21.1	10.9	12.5	17.6	15.2
Lamiaceae	Phlomis purpurea	23.9	0	4.2	47.1	15.2
Lamiaceae	Salvia argentea	15.5	8.7	16.7	11.8	13.3
Lamiaceae	Salvia verbenaca	32.4	13	25	23.5	24.1
Lamiaceae	Stachys arvensis	62	50	41.7	52.9	51.9
Lamiaceae	Stachys ocymastrum	19.7	2.2	4.2	11.8	11.4
Lamiaceae	Teucrium spinosum	18.3	6.5	0	11.8	11.4
Lamiaceae	Thymus mastichina	31	6.5	20.8	29.4	20.9
Liliaceae	Gagea foliosa	5.6	4.3	16.7	11.8	7
Liliaceae	Linum bienne	35.2	32.6	25	70.6	35.4
Liliaceae	Linum strictum	36.6	15.2	12.5	17.6	24.1
Liliaceae	Linum trigynum	32.4	13	4.2	17.6	20.9
Malvaceae	Lavatera cretica	21.1	17.4	16.7	35.3	20.9
Malvaceae	Lavatera trimestris	40.8	15.2	8.3	17.6	25.3
Malvaceae	Malva hispanica	21.1	10.9	12.5	29.4	17.7
Malvaceae	Malva sylvestris	4.2	0	12.5	5.9	4.4
Molluginaceae	Glinus lotoides	18.3	13	4.2	5.9	13.3
Oleaceae	Jasminum fruticans	18.3	19.6	12.5	11.8	16.5
Orchidaceae	Neotinea maculata	5.6	6.5	12.5	23.5	7.6
Orchidaceae	Ophrys apifera	16.9	6.5	0	17.6	10.1
Orchidaceae	Ophrys fusca	4.2	0	16.7	17.6	6.3
Orchidaceae	Ophrys lutea	36.6	8.7	12.5	29.4	22.2
Orchidaceae	Ophrys scolopax	16.9	0	0	5.9	8.2
Orchidaceae	Ophrys speculum	25.4	4.3	12.5	23.5	16.5
Orchidaceae	Ophrys sphegodes	12.7	0	4.2	5.9	7
Orchidaceae	Ophrys tenthredinifera	31	17.4	12.5	17.6	22.2
Orchidaceae	Orchis italica	22.5	4.3	12.5	23.5	13.9
Orchidaceae	Orchis morio	36.6	10.9	16.7	52.9	24.7
Orchidaceae	Orchis papilionacea	9.9	2.2	8.3	11.8	7.6
Orchidaceae	Serapias lingua	32.4	17.4	25	35.3	24.7
Orchidaceae	Serapias parviflora	43.7	21.7	16.7	47.1	31.6
Orchidaceae	Serapias strictiflora	11.3	8.7	8.3	11.8	9.5
Orobanchaceae	Bartsia trixago	49.3	19.6	29.2	23.5	34.8
Orobanchaceae	Parentucellia latifolia	8.5	6.5	4.2	5.9	7
Orobanchaceae	Parentucellia viscosa	46.5	32.6	29.2	35.3	36.7
Oxalidaceae	Oxalis pes-caprae	49.3	39.1	29.2	52.9	42.4
Papaveraceae	Fumaria agraria	8.5	13	8.3	11.8	9.5
Papaveraceae	Fumaria muralis	2.8	6.5	8.3	5.9	5.1
Papaveraceae	Fumaria officinalis	15.5	2.2	4.2	5.9	8.9
Papaveraceae	Fumaria parviflora	9.9	4.3	4.2	0	6.3
Papaveraceae	Papaver dubium	16.9	8.7	16.7	11.8	13.3
Papaveraceae	Papaver hybridum	40.8	19.6	20.8	5.9	27.2
Papaveraceae	Papaver pinnatifidum	21.1	2.2	0	5.9	10.8
Papaveraceae	Papaver rhoeas	49.3	26.1	33.3	11.8	35.4
Plantaginaceae	Digitalis purpurea	7	19.6	25	5.9	13.3
Plantaginaceae	Kickxia lanigera	21.1	13	0	11.8	14.6
Plantaginaceae	Kickxia spuria	7	0	8.3	17.6	6.3
Plantaginaceae	Linaria amethystea	22.5	19.6	20.8	17.6	20.3
Plantaginaceae	Linaria hirta	18.3	0	12.5	0	10.1
Plantaginaceae	Linaria ricardoi	19.7	2.2	0	0	9.5
Plantaginaceae	Misopates calycinum	33.8	15.2	0	23.5	22.2
Plantaginaceae	Misopates orontium	52.1	37	25	41.2	39.9
Plantaginaceae	Plantago afra	52.1	19.6	16.7	17.6	32.9
Plantaginaceae	Plantago bellardii	22.5	26.1	12.5	17.6	21.5
Plantaginaceae	Plantago coronopus	50.7	47.8	41.7	58.8	48.1
Plantaginaceae	Plantago lagopus	57.7	30.4	45.8	47.1	45.6
Plantaginaceae	Plantago lanceolata	15.5	23.9	33.3	29.4	21.5
Plantaginaceae	Plantago serraria	16.9	17.4	16.7	35.3	18.4
Poaceae	Aegilops geniculata	25.4	17.4	12.5	11.8	19.6
Poaceae	Aegilops triuncialis	21.1	13	20.8	11.8	17.7
Poaceae	Agrostis castellana	5.6	15.2	29.2	11.8	12.7
Poaceae	Agrostis pourretii	23.9	17.4	4.2	5.9	17.1
Poaceae	Agrostis stolonifera	4.2	2.2	8.3	11.8	5.1
Poaceae	Aira caryophyllea	8.5	13	8.3	11.8	10.1
Poaceae	Avena barbata	46.5	26.1	29.2	35.3	36.7
Poaceae	Avena sterilis	29.6	10.9	16.7	17.6	20.9
Poaceae	Brachypodium distachyon	49.3	26.1	29.2	17.6	36.1
Poaceae	Brachypodium phoenicoides	18.3	15.2	29.2	52.9	22.8
Poaceae	Briza maxima	56.3	43.5	45.8	76.5	53.2
Poaceae	Bromus diandrus	35.2	19.6	25	5.9	25.9
Poaceae	Bromus hordeaceus	36.6	13	41.7	11.8	27.8
Poaceae	Bromus lanceolatus	25.4	4.3	0	5.9	13.3
Poaceae	Bromus madritensis	40.8	19.6	20.8	5.9	27.8
Poaceae	Bromus rigidus	11.3	10.9	4.2	0	8.9
Poaceae	Bromus rubens	15.5	4.3	20.8	5.9	12
Poaceae	Catapodium rigidum	14.1	0	0	23.5	8.9
Poaceae	Chaetopogon fasciculatus	18.3	21.7	8.3	23.5	18.4
Poaceae	Crypsis schoenoides	4.2	2.2	0	0	2.5
Poaceae	Cynodon dactylon	19.7	19.6	33.3	11.8	20.9
Poaceae	Cynosurus echinatus	36.6	28.3	45.8	35.3	35.4
Poaceae	Dactylis glomerata	46.5	43.5	50	58.8	47.5
Poaceae	Festuca ampla	7	8.7	16.7	0	7.6
Poaceae	Gastridium ventricosum	28.2	13	8.3	0	17.7
Poaceae	Gaudinia fragilis	31	21.7	25	11.8	24.7
Poaceae	Glyceria declinata	5.6	10.9	8.3	11.8	8.2
Poaceae	Holcus annuus	21.1	13	0	5.9	13.3
Poaceae	Holcus lanatus	18.3	21.7	45.8	29.4	24.7
Poaceae	Hordeum murinum	29.6	15.2	41.7	17.6	25.3
Poaceae	Hyparrhenia sinaica	19.7	21.7	12.5	23.5	19
Poaceae	Lolium rigidum	9.9	6.5	12.5	0	8.2
Poaceae	Molinia caerulea	2.8	2.2	12.5	11.8	4.4
Poaceae	Phalaris canariensis	12.7	2.2	0	0	6.3
Poaceae	Phalaris coerulescens	15.5	8.7	4.2	5.9	10.8
Poaceae	Phalaris minor	7	0	8.3	0	4.4
Poaceae	Phalaris paradoxa	15.5	6.5	4.2	0	9.5
Poaceae	Piptatherum miliaceum	16.9	13	37.5	29.4	19
Poaceae	Poa annua	8.5	13	12.5	11.8	10.8
Poaceae	Psilurus incurvus	25.4	8.7	4.2	0	14.6
Poaceae	Stipa capensis	29.6	6.5	16.7	0	17.1
Poaceae	Taeniatherum caput-medusae	47.9	41.3	16.7	11.8	36.1
Poaceae	Trisetaria panicea	8.5	10.9	8.3	0	8.2
Poaceae	Vulpia ciliata	31	6.5	4.2	0	16.5
Poaceae	Vulpia geniculata	40.8	23.9	12.5	5.9	27.8
Poaceae	Vulpia muralis	28.2	10.9	8.3	0	17.1
Poaceae	Vulpia myuros	19.7	13	0	5.9	13.3
Polygalaceae	Polygala monspeliaca	25.4	0	8.3	11.8	13.9
Polygonaceae	Polygonum aviculare	5.6	2.2	20.8	17.6	8.2
Polygonaceae	Rumex bucephalophorus	52.1	43.5	37.5	52.9	45.6
Polygonaceae	Rumex pulcher	19.7	13	33.3	17.6	19
Primulaceae	Anagallis arvensis	73.2	32.6	16.7	52.9	50.6
Primulaceae	Asterolinon linum-stellatum	15.5	8.7	20.8	17.6	14.6
Ranunculaceae	Adonis microcarpa	5.6	0	8.3	0	3.8
Ranunculaceae	Delphinium gracile	12.7	6.5	4.2	0	8.2
Ranunculaceae	Delphinium pentagynum	22.5	10.9	12.5	29.4	17.1
Ranunculaceae	Nigella damascena	40.8	15.2	20.8	17.6	27.2
Ranunculaceae	Ranunculus arvensis	15.5	8.7	12.5	0	11.4
Ranunculaceae	Ranunculus muricatus	9.9	17.4	8.3	11.8	12
Ranunculaceae	Ranunculus trilobus	21.1	2.2	4.2	17.6	12.7
Resedaceae	Reseda lutea	9.9	2.2	8.3	11.8	7
Rosaceae	Sanguisorba verrucosa	46.5	28.3	37.5	35.3	38
Rubiaceae	Crucianella angustifolia	40.8	21.7	25	11.8	29.7
Rubiaceae	Galium aparine	19.7	32.6	50	23.5	27.2
Rubiaceae	Galium murale	19.7	4.3	16.7	11.8	13.9
Rubiaceae	Galium parisiense	22.5	2.2	4.2	0	11.4
Rubiaceae	Galium tricornutum	28.2	6.5	8.3	5.9	16.5
Rubiaceae	Galium verrucosum	40.8	13	12.5	17.6	24.7
Rubiaceae	Galium viscosum	11.3	4.3	0	5.9	7
Rubiaceae	Sherardia arvensis	59.2	39.1	45.8	35.3	48.1
Scrophulariaceae	Verbascum sinuatum	32.4	19.6	41.7	29.4	28.5
Solanaceae	Datura stramonium	9.9	6.5	20.8	17.6	11.4
Solanaceae	Solanum nigrum	12.7	6.5	20.8	29.4	13.3
Urticaceae	Urtica membranacea	12.7	30.4	16.7	35.3	18.4
Valerianaceae	Centranthus calcitrapae	25.4	19.6	25	41.2	25.3
Valerianaceae	Fedia cornucopiae	7	2.2	12.5	0	5.7
Valerianaceae	Valeriana tuberosa	4.2	0	4.2	11.8	3.8
Valerianaceae	Valerianella discoidea	29.6	6.5	4.2	11.8	17.1
Verbenaceae	Verbena officinalis	11.3	13	25	23.5	13.9
Violaceae	Viola kitaibeliana	12.7	4.3	16.7	11.8	10.8
Xanthorrhoeaceae	Asphodelus fistulosus	18.3	4.3	12.5	17.6	13.3
Xanthorrhoeaceae	Asphodelus ramosus	28.2	8.7	12.5	17.6	19
